# Supplementary material for: Hierarchical Clustering and Target-Independent QSAR for Antileishmanial Oxazole and Oxadiazole Derivatives
Source: Int J Mol Sci. 2022 Aug 10;23(16):8898. doi: 10.3390/ijms23168898 (PMC9408707; doi:10.3390/ijms23168898)
Supplement: Supplementary file 1 [file ijms-23-08898-s001.zip]

Archive with 1 entries (1 files):
- ijms-1806764-Supplementary.pdf
